# Supplementary material for: Tethered from the Head and from the Tail: The Structure of Hydroxyl-Functionalized Ionic Liquids
Source: J Phys Chem Lett. 2025 Dec 11;16(51):13025–31. doi: 10.1021/acs.jpclett.5c03046 (PMC12746441; doi:10.1021/acs.jpclett.5c03046)
Supplement: Supplementary file 1 [file jz5c03046_si_001.zip]

Archive with 8 entries (8 files):
- C3OHmim-FSI.top
- C3OHmim-NTf2.top
- C4mim-FSI.top
- C4mim-NTf2.top
- C7OHmim-FSI.top
- C7OHmim-NTf2.top
- C8mim-FSI.top
- C8mim-NTf2.top
