# Supplementary material for: Tethered from the Head and from the Tail: The Structure of Hydroxyl-Functionalized Ionic Liquids
Source: J Phys Chem Lett. 2025 Dec 11;16(51):13025–31. doi: 10.1021/acs.jpclett.5c03046 (PMC12746441; doi:10.1021/acs.jpclett.5c03046)
Supplement: Supplementary file 1 [file jz5c03046_si_001.zip › C3OHmim-NTf2.top]

! created by fftool; mix = g

[ defaults ]
; nbfunc   comb-rule   gen-pairs   fudgeLJ fudgeQQ
  1        3           yes         0.5     0.5

[ atomtypes ]
; name  at.nr     mass   charge  ptype  sigma        epsilon
NA          7    14.0070       0.15      A     3.25000e-01      7.11280e-01
CR          6    12.0110      -0.11      A     3.55000e-01      2.92880e-01
CW          6    12.0110      -0.13      A     3.55000e-01      2.92880e-01
C1          6    12.0110      -0.17      A     3.50000e-01      2.76144e-01
C1A         6    12.0110      -0.17      A     3.50000e-01      2.76144e-01
C2          6    12.0110       0.01      A     3.50000e-01      2.76144e-01
CTO         6    12.0110      0.145      A     3.50000e-01      2.76144e-01
OH          8    15.9990     -0.683      A     3.12000e-01      7.11280e-01
H1          1     1.0080       0.13      A     2.50000e-01      1.25520e-01
HCR         1     1.0080       0.21      A     2.42000e-01      1.25520e-01
HCW         1     1.0080       0.21      A     2.42000e-01      1.25520e-01
HC          1     1.0080       0.06      A     2.48000e-01      1.08784e-01
HO          1     1.0080      0.418      A     0.00000e+00      0.00000e+00
NBT         7    14.0000      -0.66      A     3.25000e-01      7.11280e-01
SBT        16    32.0660       1.02      A     3.55000e-01      1.04600e+00
OBT         8    15.9990      -0.53      A     3.15000e-01      8.37360e-01
CBT         6    12.0110       0.35      A     3.50000e-01      2.76144e-01
F1          9    18.9980      -0.16      A     3.11800e-01      2.55400e-01

[ moleculetype ]
; name       nrexcl
c3o               3

[ atoms ]
;  nr   type  resnr  residu  atom   cgnr    charge
   1    NA      1    c3o     N1         1          0.15
   2    CR      1    c3o     C2         2         -0.11
   3    NA      1    c3o     N3         3          0.15
   4    CW      1    c3o     C4         4         -0.13
   5    CW      1    c3o     C5         5         -0.13
   6    C1      1    c3o     C6         6         -0.17
   7    C1A     1    c3o     C7         7         -0.17
   8    C2      1    c3o     C8         8          0.01
   9    CTO     1    c3o     C9         9         0.145
  10    OH      1    c3o     O10       10        -0.683
  11    H1      1    c3o     H11       11          0.13
  12    H1      1    c3o     H12       12          0.13
  13    H1      1    c3o     H13       13          0.13
  14    HCR     1    c3o     H14       14          0.21
  15    HCW     1    c3o     H15       15          0.21
  16    HCW     1    c3o     H16       16          0.21
  17    H1      1    c3o     H17       17          0.13
  18    H1      1    c3o     H18       18          0.13
  19    HC      1    c3o     H19       19          0.06
  20    HC      1    c3o     H20       20          0.06
  21    HC      1    c3o     H21       21          0.06
  22    HC      1    c3o     H22       22          0.06
  23    HO      1    c3o     H23       23         0.418
[ bonds ]
;  ai    aj   func    b0        kb
    1     2      1    0.13150   399200.0
    1     5      1    0.13780   357400.0
    1     7      1    0.14660   282000.0
    2     3      1    0.13150   399200.0
    2    14      1    0.10800   284512.0
    3     4      1    0.13780   357400.0
    3     6      1    0.14660   282000.0
    4     5      1    0.13410   435200.0
    4    15      1    0.10800   284512.0
    5    16      1    0.10800   284512.0
    6    11      1    0.10900   284512.0
    6    12      1    0.10900   284512.0
    6    13      1    0.10900   284512.0
    7     8      1    0.15290   224262.4
    7    17      1    0.10900   284512.0
    7    18      1    0.10900   284512.0
    8     9      1    0.15290   224262.4
    8    19      1    0.10900   284512.0
    8    20      1    0.10900   284512.0
    9    10      1    0.14100   267780.0
    9    21      1    0.10900   284512.0
    9    22      1    0.10900   284512.0
   10    23      1    0.09450   462750.0

[ constraints ]
;  ai    aj   func    b0

[ pairs ]
;   ai   aj   func
    1     6      1
    1     9      1
    1    15      1
    1    19      1
    1    20      1
    2     8      1
    2    11      1
    2    12      1
    2    13      1
    2    15      1
    2    16      1
    2    17      1
    2    18      1
    3     7      1
    3    16      1
    4     7      1
    4    11      1
    4    12      1
    4    13      1
    4    14      1
    5     6      1
    5     8      1
    5    14      1
    5    17      1
    5    18      1
    6    14      1
    6    15      1
    7    10      1
    7    14      1
    7    16      1
    7    21      1
    7    22      1
    8    23      1
    9    17      1
    9    18      1
   10    19      1
   10    20      1
   15    16      1
   17    19      1
   17    20      1
   18    19      1
   18    20      1
   19    21      1
   19    22      1
   20    21      1
   20    22      1
   21    23      1
   22    23      1

[ angles ]
;  ai    aj    ak   func    th0        cth
    2     1     5      1    108.000    585.800
    2     1     7      1    126.400    585.800
    5     1     7      1    125.600    585.800
    1     2     3      1    109.800    585.800
    1     2    14      1    125.100    292.900
    3     2    14      1    125.100    292.900
    2     3     4      1    108.000    585.800
    2     3     6      1    126.400    585.800
    4     3     6      1    125.600    585.800
    3     4     5      1    107.100    585.800
    3     4    15      1    122.000    292.900
    5     4    15      1    130.900    292.900
    1     5     4      1    107.100    585.800
    1     5    16      1    122.000    292.900
    4     5    16      1    130.900    292.900
    3     6    11      1    110.700    313.800
    3     6    12      1    110.700    313.800
    3     6    13      1    110.700    313.800
   11     6    12      1    107.800    276.144
   11     6    13      1    107.800    276.144
   12     6    13      1    107.800    276.144
    1     7     8      1    112.700    488.273
    1     7    17      1    110.700    313.800
    1     7    18      1    110.700    313.800
    8     7    17      1    110.700    313.800
    8     7    18      1    110.700    313.800
   17     7    18      1    107.800    276.144
    7     8     9      1    112.700    488.273
    7     8    19      1    110.700    313.800
    7     8    20      1    110.700    313.800
    9     8    19      1    110.700    313.800
    9     8    20      1    110.700    313.800
   19     8    20      1    107.800    276.144
    8     9    10      1    109.500    418.400
    8     9    21      1    110.700    313.800
    8     9    22      1    110.700    313.800
   10     9    21      1    109.500    292.900
   10     9    22      1    109.500    292.900
   21     9    22      1    107.800    276.144
    9    10    23      1    108.500    460.200

[ dihedrals ]
;  ai    aj    ak    al   func    coefficients
   5    1     2     3     3       19.46000     0.00000   -19.46000     0.00000     0.00000     0.00000
   5    1     2     14    3       19.46000     0.00000   -19.46000     0.00000     0.00000     0.00000
   7    1     2     3     3       19.46000     0.00000   -19.46000     0.00000     0.00000     0.00000
   7    1     2     14    3       19.46000     0.00000   -19.46000     0.00000     0.00000     0.00000
   2    1     5     4     3       12.55200     0.00000   -12.55200     0.00000     0.00000     0.00000
   2    1     5     16    3       12.55200     0.00000   -12.55200     0.00000     0.00000     0.00000
   7    1     5     4     3       12.55200     0.00000   -12.55200     0.00000     0.00000     0.00000
   7    1     5     16    3       12.55200     0.00000   -12.55200     0.00000     0.00000     0.00000
   2    1     7     8     3       -2.63455     2.63455     0.00000     0.00000     0.00000     0.00000
   2    1     7     17    3        0.00000     0.00000     0.00000     0.00000     0.00000     0.00000
   2    1     7     18    3        0.00000     0.00000     0.00000     0.00000     0.00000     0.00000
   5    1     7     8     3        2.92660     4.76760    -6.10640    -1.58780     0.00000     0.00000
   5    1     7     17    3        0.25950     0.77850     0.00000    -1.03800     0.00000     0.00000
   5    1     7     18    3        0.25950     0.77850     0.00000    -1.03800     0.00000     0.00000
   1    2     3     4     3       19.46000     0.00000   -19.46000     0.00000     0.00000     0.00000
   1    2     3     6     3       19.46000     0.00000   -19.46000     0.00000     0.00000     0.00000
  14    2     3     4     3       19.46000     0.00000   -19.46000     0.00000     0.00000     0.00000
  14    2     3     6     3       19.46000     0.00000   -19.46000     0.00000     0.00000     0.00000
   2    3     4     5     3       12.55200     0.00000   -12.55200     0.00000     0.00000     0.00000
   2    3     4     15    3       12.55200     0.00000   -12.55200     0.00000     0.00000     0.00000
   6    3     4     5     3       12.55200     0.00000   -12.55200     0.00000     0.00000     0.00000
   6    3     4     15    3       12.55200     0.00000   -12.55200     0.00000     0.00000     0.00000
   2    3     6     11    3        0.00000     0.00000     0.00000     0.00000     0.00000     0.00000
   2    3     6     12    3        0.00000     0.00000     0.00000     0.00000     0.00000     0.00000
   2    3     6     13    3        0.00000     0.00000     0.00000     0.00000     0.00000     0.00000
   4    3     6     11    3        0.25950     0.77850     0.00000    -1.03800     0.00000     0.00000
   4    3     6     12    3        0.25950     0.77850     0.00000    -1.03800     0.00000     0.00000
   4    3     6     13    3        0.25950     0.77850     0.00000    -1.03800     0.00000     0.00000
   3    4     5     1     3       44.98000     0.00000   -44.98000     0.00000     0.00000     0.00000
   3    4     5     16    3       44.98000     0.00000   -44.98000     0.00000     0.00000     0.00000
  15    4     5     1     3       44.98000     0.00000   -44.98000     0.00000     0.00000     0.00000
  15    4     5     16    3       44.98000     0.00000   -44.98000     0.00000     0.00000     0.00000
   1    7     8     9     3       -1.17695     1.93595    -3.16420     2.40520     0.00000     0.00000
   1    7     8     19    3        0.18350     0.55050     0.00000    -0.73400     0.00000     0.00000
   1    7     8     20    3        0.18350     0.55050     0.00000    -0.73400     0.00000     0.00000
  17    7     8     9     3        0.62760     1.88280     0.00000    -2.51040     0.00000     0.00000
  17    7     8     19    3        0.62760     1.88280     0.00000    -2.51040     0.00000     0.00000
  17    7     8     20    3        0.62760     1.88280     0.00000    -2.51040     0.00000     0.00000
  18    7     8     9     3        0.62760     1.88280     0.00000    -2.51040     0.00000     0.00000
  18    7     8     19    3        0.62760     1.88280     0.00000    -2.51040     0.00000     0.00000
  18    7     8     20    3        0.62760     1.88280     0.00000    -2.51040     0.00000     0.00000
   7    8     9     10    3        9.20480     0.00000    -9.20480     0.00000     0.00000     0.00000
   7    8     9     21    3        0.62760     1.88280     0.00000    -2.51040     0.00000     0.00000
   7    8     9     22    3        0.62760     1.88280     0.00000    -2.51040     0.00000     0.00000
  19    8     9     10    3        0.97905     2.93715     0.00000    -3.91620     0.00000     0.00000
  19    8     9     21    3        0.62760     1.88280     0.00000    -2.51040     0.00000     0.00000
  19    8     9     22    3        0.62760     1.88280     0.00000    -2.51040     0.00000     0.00000
  20    8     9     10    3        0.97905     2.93715     0.00000    -3.91620     0.00000     0.00000
  20    8     9     21    3        0.62760     1.88280     0.00000    -2.51040     0.00000     0.00000
  20    8     9     22    3        0.62760     1.88280     0.00000    -2.51040     0.00000     0.00000
   8    9     10    23    3       -0.44350     3.83250     0.72800    -4.11700     0.00000     0.00000
  21    9     10    23    3        0.94140     2.82420     0.00000    -3.76560     0.00000     0.00000
  22    9     10    23    3        0.94140     2.82420     0.00000    -3.76560     0.00000     0.00000
   2    5     1     7     3        8.36800     0.00000    -8.36800     0.00000     0.00000     0.00000
   1    3     2     14    3        9.20480     0.00000    -9.20480     0.00000     0.00000     0.00000
   2    4     3     6     3        8.36800     0.00000    -8.36800     0.00000     0.00000     0.00000
   3    5     4     15    3        9.20480     0.00000    -9.20480     0.00000     0.00000     0.00000
   1    4     5     16    3        9.20480     0.00000    -9.20480     0.00000     0.00000     0.00000
[ moleculetype ]
; name       nrexcl
tf2               3

[ atoms ]
;  nr   type  resnr  residu  atom   cgnr    charge
   1    NBT     1    tf2     NA1        1         -0.66
   2    SBT     1    tf2     S2         2          1.02
   3    OBT     1    tf2     O3         3         -0.53
   4    OBT     1    tf2     O4         4         -0.53
   5    SBT     1    tf2     S5         5          1.02
   6    OBT     1    tf2     O6         6         -0.53
   7    OBT     1    tf2     O7         7         -0.53
   8    CBT     1    tf2     CA8        8          0.35
   9    CBT     1    tf2     CA9        9          0.35
  10    F1      1    tf2     F10       10         -0.16
  11    F1      1    tf2     F11       11         -0.16
  12    F1      1    tf2     F12       12         -0.16
  13    F1      1    tf2     F13       13         -0.16
  14    F1      1    tf2     F14       14         -0.16
  15    F1      1    tf2     F15       15         -0.16
[ bonds ]
;  ai    aj   func    b0        kb
    1     2      1    0.15700   313700.0
    1     5      1    0.15700   313700.0
    2     3      1    0.14370   533100.0
    2     4      1    0.14370   533100.0
    2     8      1    0.18180   197000.0
    5     6      1    0.14370   533100.0
    5     7      1    0.14370   533100.0
    5     9      1    0.18180   197000.0
    8    10      1    0.13230   369700.0
    8    11      1    0.13230   369700.0
    8    12      1    0.13230   369700.0
    9    13      1    0.13230   369700.0
    9    14      1    0.13230   369700.0
    9    15      1    0.13230   369700.0

[ constraints ]
;  ai    aj   func    b0

[ pairs ]
;   ai   aj   func
    1    10      1
    1    11      1
    1    12      1
    1    13      1
    1    14      1
    1    15      1
    2     6      1
    2     7      1
    2     9      1
    3     5      1
    3    10      1
    3    11      1
    3    12      1
    4     5      1
    4    10      1
    4    11      1
    4    12      1
    5     8      1
    6    13      1
    6    14      1
    6    15      1
    7    13      1
    7    14      1
    7    15      1

[ angles ]
;  ai    aj    ak   func    th0        cth
    2     1     5      1    125.600    671.000
    1     2     3      1    113.600    789.000
    1     2     4      1    113.600    789.000
    1     2     8      1    103.500    764.000
    3     2     4      1    118.500    969.000
    3     2     8      1    102.600    870.000
    4     2     8      1    102.600    870.000
    1     5     6      1    113.600    789.000
    1     5     7      1    113.600    789.000
    1     5     9      1    103.500    764.000
    6     5     7      1    118.500    969.000
    6     5     9      1    102.600    870.000
    7     5     9      1    102.600    870.000
    2     8    10      1    111.700    694.000
    2     8    11      1    111.700    694.000
    2     8    12      1    111.700    694.000
   10     8    11      1    107.100    781.000
   10     8    12      1    107.100    781.000
   11     8    12      1    107.100    781.000
    5     9    13      1    111.700    694.000
    5     9    14      1    111.700    694.000
    5     9    15      1    111.700    694.000
   13     9    14      1    107.100    781.000
   13     9    15      1    107.100    781.000
   14     9    15      1    107.100    781.000

[ dihedrals ]
;  ai    aj    ak    al   func    coefficients
   5    1     2     3     3       -0.00750    -0.02250     0.00000     0.03000     0.00000     0.00000
   5    1     2     4     3       -0.00750    -0.02250     0.00000     0.03000     0.00000     0.00000
   5    1     2     8     3        4.36750   -21.17750    10.42000     6.39000     0.00000     0.00000
   2    1     5     6     3       -0.00750    -0.02250     0.00000     0.03000     0.00000     0.00000
   2    1     5     7     3       -0.00750    -0.02250     0.00000     0.03000     0.00000     0.00000
   2    1     5     9     3        4.36750   -21.17750    10.42000     6.39000     0.00000     0.00000
   1    2     8     10    3        0.66100     1.98300     0.00000    -2.64400     0.00000     0.00000
   1    2     8     11    3        0.66100     1.98300     0.00000    -2.64400     0.00000     0.00000
   1    2     8     12    3        0.66100     1.98300     0.00000    -2.64400     0.00000     0.00000
   3    2     8     10    3        0.72550     2.17650     0.00000    -2.90200     0.00000     0.00000
   3    2     8     11    3        0.72550     2.17650     0.00000    -2.90200     0.00000     0.00000
   3    2     8     12    3        0.72550     2.17650     0.00000    -2.90200     0.00000     0.00000
   4    2     8     10    3        0.72550     2.17650     0.00000    -2.90200     0.00000     0.00000
   4    2     8     11    3        0.72550     2.17650     0.00000    -2.90200     0.00000     0.00000
   4    2     8     12    3        0.72550     2.17650     0.00000    -2.90200     0.00000     0.00000
   1    5     9     13    3        0.66100     1.98300     0.00000    -2.64400     0.00000     0.00000
   1    5     9     14    3        0.66100     1.98300     0.00000    -2.64400     0.00000     0.00000
   1    5     9     15    3        0.66100     1.98300     0.00000    -2.64400     0.00000     0.00000
   6    5     9     13    3        0.72550     2.17650     0.00000    -2.90200     0.00000     0.00000
   6    5     9     14    3        0.72550     2.17650     0.00000    -2.90200     0.00000     0.00000
   6    5     9     15    3        0.72550     2.17650     0.00000    -2.90200     0.00000     0.00000
   7    5     9     13    3        0.72550     2.17650     0.00000    -2.90200     0.00000     0.00000
   7    5     9     14    3        0.72550     2.17650     0.00000    -2.90200     0.00000     0.00000
   7    5     9     15    3        0.72550     2.17650     0.00000    -2.90200     0.00000     0.00000
[ system ]
c3o-tf2

[ molecules ]
c3o              1024
tf2              1024
