# Supplementary material for: Tethered from the Head and from the Tail: The Structure of Hydroxyl-Functionalized Ionic Liquids
Source: J Phys Chem Lett. 2025 Dec 11;16(51):13025–31. doi: 10.1021/acs.jpclett.5c03046 (PMC12746441; doi:10.1021/acs.jpclett.5c03046)
Supplement: Supplementary file 1 [file jz5c03046_si_001.zip › C4mim-FSI.top]

! created by fftool; mix = g

[ defaults ]
; nbfunc   comb-rule   gen-pairs   fudgeLJ fudgeQQ
  1        3           yes         0.5     0.5

[ atomtypes ]
; name  at.nr     mass   charge  ptype  sigma        epsilon
NA          7    14.0070       0.15      A     3.25000e-01      7.11280e-01
CR          6    12.0110      -0.11      A     3.55000e-01      2.92880e-01
CW          6    12.0110      -0.13      A     3.55000e-01      2.92880e-01
C1          6    12.0110      -0.17      A     3.50000e-01      2.76144e-01
C1A         6    12.0110      -0.17      A     3.50000e-01      2.76144e-01
C2          6    12.0110       0.01      A     3.50000e-01      2.76144e-01
CS          6    12.0110      -0.12      A     3.51000e-01      2.76144e-01
CT          6    12.0110      -0.18      A     3.55000e-01      2.76144e-01
H1          1     1.0080       0.13      A     2.50000e-01      1.25520e-01
HCR         1     1.0080       0.21      A     2.42000e-01      1.25520e-01
HCW         1     1.0080       0.21      A     2.42000e-01      1.25520e-01
HC          1     1.0080       0.06      A     2.48000e-01      1.08784e-01
NBT         7    14.0000      -0.66      A     3.25000e-01      7.11280e-01
SBT        16    32.0660       1.02      A     3.55000e-01      1.04600e+00
FSI         9    18.9980      -0.13      A     3.11800e-01      2.55400e-01
OBT         8    15.9990      -0.53      A     3.15000e-01      8.37360e-01

[ moleculetype ]
; name       nrexcl
c4                3

[ atoms ]
;  nr   type  resnr  residu  atom   cgnr    charge
   1    NA      1    c4      N1         1          0.15
   2    CR      1    c4      C2         2         -0.11
   3    NA      1    c4      N3         3          0.15
   4    CW      1    c4      C4         4         -0.13
   5    CW      1    c4      C5         5         -0.13
   6    C1      1    c4      C6         6         -0.17
   7    C1A     1    c4      C7         7         -0.17
   8    C2      1    c4      C8         8          0.01
   9    CS      1    c4      C9         9         -0.12
  10    CT      1    c4      C10       10         -0.18
  11    H1      1    c4      H11       11          0.13
  12    H1      1    c4      H12       12          0.13
  13    H1      1    c4      H13       13          0.13
  14    HCR     1    c4      H14       14          0.21
  15    HCW     1    c4      H15       15          0.21
  16    HCW     1    c4      H16       16          0.21
  17    H1      1    c4      H17       17          0.13
  18    H1      1    c4      H18       18          0.13
  19    HC      1    c4      H19       19          0.06
  20    HC      1    c4      H20       20          0.06
  21    HC      1    c4      H21       21          0.06
  22    HC      1    c4      H22       22          0.06
  23    HC      1    c4      H23       23          0.06
  24    HC      1    c4      H24       24          0.06
  25    HC      1    c4      H25       25          0.06
[ bonds ]
;  ai    aj   func    b0        kb
    1     2      1    0.13150   399200.0
    1     5      1    0.13780   357400.0
    1     7      1    0.14660   282000.0
    2     3      1    0.13150   399200.0
    2    14      1    0.10800   284512.0
    3     4      1    0.13780   357400.0
    3     6      1    0.14660   282000.0
    4     5      1    0.13410   435200.0
    4    15      1    0.10800   284512.0
    5    16      1    0.10800   284512.0
    6    11      1    0.10900   284512.0
    6    12      1    0.10900   284512.0
    6    13      1    0.10900   284512.0
    7     8      1    0.15290   224262.4
    7    17      1    0.10900   284512.0
    7    18      1    0.10900   284512.0
    8     9      1    0.15290   224262.4
    8    19      1    0.10900   284512.0
    8    20      1    0.10900   284512.0
    9    10      1    0.15290   224262.4
    9    21      1    0.10900   284512.0
    9    22      1    0.10900   284512.0
   10    23      1    0.10900   284512.0
   10    24      1    0.10900   284512.0
   10    25      1    0.10900   284512.0

[ constraints ]
;  ai    aj   func    b0

[ pairs ]
;   ai   aj   func
    1     6      1
    1     9      1
    1    15      1
    1    19      1
    1    20      1
    2     8      1
    2    11      1
    2    12      1
    2    13      1
    2    15      1
    2    16      1
    2    17      1
    2    18      1
    3     7      1
    3    16      1
    4     7      1
    4    11      1
    4    12      1
    4    13      1
    4    14      1
    5     6      1
    5     8      1
    5    14      1
    5    17      1
    5    18      1
    6    14      1
    6    15      1
    7    10      1
    7    14      1
    7    16      1
    7    21      1
    7    22      1
    8    23      1
    8    24      1
    8    25      1
    9    17      1
    9    18      1
   10    19      1
   10    20      1
   15    16      1
   17    19      1
   17    20      1
   18    19      1
   18    20      1
   19    21      1
   19    22      1
   20    21      1
   20    22      1
   21    23      1
   21    24      1
   21    25      1
   22    23      1
   22    24      1
   22    25      1

[ angles ]
;  ai    aj    ak   func    th0        cth
    2     1     5      1    108.000    585.800
    2     1     7      1    126.400    585.800
    5     1     7      1    125.600    585.800
    1     2     3      1    109.800    585.800
    1     2    14      1    125.100    292.900
    3     2    14      1    125.100    292.900
    2     3     4      1    108.000    585.800
    2     3     6      1    126.400    585.800
    4     3     6      1    125.600    585.800
    3     4     5      1    107.100    585.800
    3     4    15      1    122.000    292.900
    5     4    15      1    130.900    292.900
    1     5     4      1    107.100    585.800
    1     5    16      1    122.000    292.900
    4     5    16      1    130.900    292.900
    3     6    11      1    110.700    313.800
    3     6    12      1    110.700    313.800
    3     6    13      1    110.700    313.800
   11     6    12      1    107.800    276.144
   11     6    13      1    107.800    276.144
   12     6    13      1    107.800    276.144
    1     7     8      1    112.700    488.273
    1     7    17      1    110.700    313.800
    1     7    18      1    110.700    313.800
    8     7    17      1    110.700    313.800
    8     7    18      1    110.700    313.800
   17     7    18      1    107.800    276.144
    7     8     9      1    112.700    488.273
    7     8    19      1    110.700    313.800
    7     8    20      1    110.700    313.800
    9     8    19      1    110.700    313.800
    9     8    20      1    110.700    313.800
   19     8    20      1    107.800    276.144
    8     9    10      1    112.700    488.273
    8     9    21      1    110.700    313.800
    8     9    22      1    110.700    313.800
   10     9    21      1    110.700    313.800
   10     9    22      1    110.700    313.800
   21     9    22      1    107.800    276.144
    9    10    23      1    110.700    313.800
    9    10    24      1    110.700    313.800
    9    10    25      1    110.700    313.800
   23    10    24      1    107.800    276.144
   23    10    25      1    107.800    276.144
   24    10    25      1    107.800    276.144

[ dihedrals ]
;  ai    aj    ak    al   func    coefficients
   5    1     2     3     3       19.46000     0.00000   -19.46000     0.00000     0.00000     0.00000
   5    1     2     14    3       19.46000     0.00000   -19.46000     0.00000     0.00000     0.00000
   7    1     2     3     3       19.46000     0.00000   -19.46000     0.00000     0.00000     0.00000
   7    1     2     14    3       19.46000     0.00000   -19.46000     0.00000     0.00000     0.00000
   2    1     5     4     3       12.55200     0.00000   -12.55200     0.00000     0.00000     0.00000
   2    1     5     16    3       12.55200     0.00000   -12.55200     0.00000     0.00000     0.00000
   7    1     5     4     3       12.55200     0.00000   -12.55200     0.00000     0.00000     0.00000
   7    1     5     16    3       12.55200     0.00000   -12.55200     0.00000     0.00000     0.00000
   2    1     7     8     3       -2.63455     2.63455     0.00000     0.00000     0.00000     0.00000
   2    1     7     17    3        0.00000     0.00000     0.00000     0.00000     0.00000     0.00000
   2    1     7     18    3        0.00000     0.00000     0.00000     0.00000     0.00000     0.00000
   5    1     7     8     3        2.92660     4.76760    -6.10640    -1.58780     0.00000     0.00000
   5    1     7     17    3        0.25950     0.77850     0.00000    -1.03800     0.00000     0.00000
   5    1     7     18    3        0.25950     0.77850     0.00000    -1.03800     0.00000     0.00000
   1    2     3     4     3       19.46000     0.00000   -19.46000     0.00000     0.00000     0.00000
   1    2     3     6     3       19.46000     0.00000   -19.46000     0.00000     0.00000     0.00000
  14    2     3     4     3       19.46000     0.00000   -19.46000     0.00000     0.00000     0.00000
  14    2     3     6     3       19.46000     0.00000   -19.46000     0.00000     0.00000     0.00000
   2    3     4     5     3       12.55200     0.00000   -12.55200     0.00000     0.00000     0.00000
   2    3     4     15    3       12.55200     0.00000   -12.55200     0.00000     0.00000     0.00000
   6    3     4     5     3       12.55200     0.00000   -12.55200     0.00000     0.00000     0.00000
   6    3     4     15    3       12.55200     0.00000   -12.55200     0.00000     0.00000     0.00000
   2    3     6     11    3        0.00000     0.00000     0.00000     0.00000     0.00000     0.00000
   2    3     6     12    3        0.00000     0.00000     0.00000     0.00000     0.00000     0.00000
   2    3     6     13    3        0.00000     0.00000     0.00000     0.00000     0.00000     0.00000
   4    3     6     11    3        0.25950     0.77850     0.00000    -1.03800     0.00000     0.00000
   4    3     6     12    3        0.25950     0.77850     0.00000    -1.03800     0.00000     0.00000
   4    3     6     13    3        0.25950     0.77850     0.00000    -1.03800     0.00000     0.00000
   3    4     5     1     3       44.98000     0.00000   -44.98000     0.00000     0.00000     0.00000
   3    4     5     16    3       44.98000     0.00000   -44.98000     0.00000     0.00000     0.00000
  15    4     5     1     3       44.98000     0.00000   -44.98000     0.00000     0.00000     0.00000
  15    4     5     16    3       44.98000     0.00000   -44.98000     0.00000     0.00000     0.00000
   1    7     8     9     3       -1.17695     1.93595    -3.16420     2.40520     0.00000     0.00000
   1    7     8     19    3        0.18350     0.55050     0.00000    -0.73400     0.00000     0.00000
   1    7     8     20    3        0.18350     0.55050     0.00000    -0.73400     0.00000     0.00000
  17    7     8     9     3        0.62760     1.88280     0.00000    -2.51040     0.00000     0.00000
  17    7     8     19    3        0.62760     1.88280     0.00000    -2.51040     0.00000     0.00000
  17    7     8     20    3        0.62760     1.88280     0.00000    -2.51040     0.00000     0.00000
  18    7     8     9     3        0.62760     1.88280     0.00000    -2.51040     0.00000     0.00000
  18    7     8     19    3        0.62760     1.88280     0.00000    -2.51040     0.00000     0.00000
  18    7     8     20    3        0.62760     1.88280     0.00000    -2.51040     0.00000     0.00000
   7    8     9     10    3        1.35980    -0.52300     0.83680    -1.67360     0.00000     0.00000
   7    8     9     21    3        0.62760     1.88280     0.00000    -2.51040     0.00000     0.00000
   7    8     9     22    3        0.62760     1.88280     0.00000    -2.51040     0.00000     0.00000
  19    8     9     10    3        0.62760     1.88280     0.00000    -2.51040     0.00000     0.00000
  19    8     9     21    3        0.62760     1.88280     0.00000    -2.51040     0.00000     0.00000
  19    8     9     22    3        0.62760     1.88280     0.00000    -2.51040     0.00000     0.00000
  20    8     9     10    3        0.62760     1.88280     0.00000    -2.51040     0.00000     0.00000
  20    8     9     21    3        0.62760     1.88280     0.00000    -2.51040     0.00000     0.00000
  20    8     9     22    3        0.62760     1.88280     0.00000    -2.51040     0.00000     0.00000
   8    9     10    23    3        0.62760     1.88280     0.00000    -2.51040     0.00000     0.00000
   8    9     10    24    3        0.62760     1.88280     0.00000    -2.51040     0.00000     0.00000
   8    9     10    25    3        0.62760     1.88280     0.00000    -2.51040     0.00000     0.00000
  21    9     10    23    3        0.62760     1.88280     0.00000    -2.51040     0.00000     0.00000
  21    9     10    24    3        0.62760     1.88280     0.00000    -2.51040     0.00000     0.00000
  21    9     10    25    3        0.62760     1.88280     0.00000    -2.51040     0.00000     0.00000
  22    9     10    23    3        0.62760     1.88280     0.00000    -2.51040     0.00000     0.00000
  22    9     10    24    3        0.62760     1.88280     0.00000    -2.51040     0.00000     0.00000
  22    9     10    25    3        0.62760     1.88280     0.00000    -2.51040     0.00000     0.00000
   2    5     1     7     3        8.36800     0.00000    -8.36800     0.00000     0.00000     0.00000
   1    3     2     14    3        9.20480     0.00000    -9.20480     0.00000     0.00000     0.00000
   2    4     3     6     3        8.36800     0.00000    -8.36800     0.00000     0.00000     0.00000
   3    5     4     15    3        9.20480     0.00000    -9.20480     0.00000     0.00000     0.00000
   1    4     5     16    3        9.20480     0.00000    -9.20480     0.00000     0.00000     0.00000
[ moleculetype ]
; name       nrexcl
fsi               3

[ atoms ]
;  nr   type  resnr  residu  atom   cgnr    charge
   1    NBT     1    fsi     NA1        1         -0.66
   2    SBT     1    fsi     S2         2          1.02
   3    SBT     1    fsi     S3         3          1.02
   4    FSI     1    fsi     F4         4         -0.13
   5    FSI     1    fsi     F5         5         -0.13
   6    OBT     1    fsi     O6         6         -0.53
   7    OBT     1    fsi     O7         7         -0.53
   8    OBT     1    fsi     O8         8         -0.53
   9    OBT     1    fsi     O9         9         -0.53
[ bonds ]
;  ai    aj   func    b0        kb
    1     2      1    0.15700   313700.0
    1     3      1    0.15700   313700.0
    2     4      1    0.15750   187900.0
    2     6      1    0.14370   533100.0
    2     7      1    0.14370   533100.0
    3     5      1    0.15750   187900.0
    3     8      1    0.14370   533100.0
    3     9      1    0.14370   533100.0

[ constraints ]
;  ai    aj   func    b0

[ pairs ]
;   ai   aj   func
    2     5      1
    2     8      1
    2     9      1
    3     4      1
    3     6      1
    3     7      1

[ angles ]
;  ai    aj    ak   func    th0        cth
    2     1     3      1    125.600    671.000
    1     2     4      1    103.000    902.000
    1     2     6      1    113.600    789.000
    1     2     7      1    113.600    789.000
    4     2     6      1    104.200   1077.000
    4     2     7      1    104.200   1077.000
    6     2     7      1    118.500    969.000
    1     3     5      1    103.000    902.000
    1     3     8      1    113.600    789.000
    1     3     9      1    113.600    789.000
    5     3     8      1    104.200   1077.000
    5     3     9      1    104.200   1077.000
    8     3     9      1    118.500    969.000

[ dihedrals ]
;  ai    aj    ak    al   func    coefficients
   3    1     2     4     3      -11.06700   -10.54300    15.18600     6.42400     0.00000     0.00000
   3    1     2     6     3       -0.00750    -0.02250     0.00000     0.03000     0.00000     0.00000
   3    1     2     7     3       -0.00750    -0.02250     0.00000     0.03000     0.00000     0.00000
   2    1     3     5     3      -11.06700   -10.54300    15.18600     6.42400     0.00000     0.00000
   2    1     3     8     3       -0.00750    -0.02250     0.00000     0.03000     0.00000     0.00000
   2    1     3     9     3       -0.00750    -0.02250     0.00000     0.03000     0.00000     0.00000
[ system ]
c4-fsi

[ molecules ]
c4               1024
fsi              1024
